# Supplementary material for: Selenoprotein P Concentrations in the Cerebrospinal Fluid and Serum of Individuals Affected by Amyotrophic Lateral Sclerosis, Mild Cognitive Impairment and Alzheimer’s Dementia
Source: Int J Mol Sci. 2022 Aug 30;23(17):9865. doi: 10.3390/ijms23179865 (PMC9456314; doi:10.3390/ijms23179865)
Supplement: Supplementary file 1 [file ijms-23-09865-s001.zip]

Archive with 1 entries (1 files):
- ijms-1860099-supplementary.pdf
